# Supplementary material for: Genomic profiling of lung adenocarcinoma patients reveals therapeutic targets and confers clinical benefit when standard molecular testing is negative
Source: Oncotarget. 2016 Mar 16;7(17):24172–8. doi: 10.18632/oncotarget.8138 (PMC5029692; doi:10.18632/oncotarget.8138)
Supplement: Supplementary file 2 [file oncotarget-07-24172-s002.xlsx]

## Sheet: Sheet1
FMI SAMPLE ID	SAMPLE ID	MEDIAN EXON COVERAGE	KNOWN SOMATIC SHORT-VARIANTS (PERCENT-READS, COVERAGE)	LIKELY SOMATIC SHORT-VARIANTS (PERCENT-READS, COVERAGE)	HIGH-LEVEL (CN>8) AND FOCAL (CN>5) AMPLIFICATIONS OF GENES KNOWN TO BE RECURRENTLY AMPLIFIED IN CANCER (COPY-NUMBER, EXONS)	NON-FOCAL LOWER-LEVEL (CN<=8) AMPLIFICATIONS OF GENES KNOWN TO BE RECURRENTLY AMPLIFIED IN CANCER (COPY-NUMBER, EXONS)	HOMOZYGOUS DELETIONS OF GENES KNOWN TO BE RECURRENTLY DELETED IN CANCER (0,EXONS)	LIKELY FUNCTIONAL REARRANGEMENTS (e.g., GENE FUSIONS) (GENE1_GENE2_GENOMIC EVENT DESCRIPTION_SUPPORTING-READS)	SHORT VARIANTS OF UNKNOWN SIGNIFICANCE (PERCENT-READS, COVERAGE)	OBSERVED COPY NUMBER GAINS IN OTHER GENES (COPY-NUMBER, EXONS)	OTHER HOMOZYGOUS GENE DELETIONS (0,EXONS)	NOVEL REARRANGEMENTS OF UNKNOWN SIGNIFICANCE (GENE1_GENE2_GENOMIC EVENT DESCRIPTION_SUPPORTING-READS)
TRF075260	ss1223734	454	JAK2_c.1849G>T_p.V617F(0.08,339)	none	none	none	none	none	ATM_c.8246A>T_p.K2749I(0.51,305), FAT1_c.11818A>G_p.T3940A(0.52,735), IKBKE_c.752G>A_p.R251K(0.51,386), LTK_c.641C>G_p.A214G(0.05,160), LTK_c.632G>C_p.G211A(0.06,142), LTK_c.619_627delGGTGGCGGG_p.G207_G209del(0.48,291), LZTR1_c.1700G>A_p.R567H(0.49,542), RUNX1_c.1415T>C_p.L472P(0.52,244), SPTA1_c.1948G>A_p.G650S(0.42,460), TOP2A_c.2731G>A_p.G911S(0.45,393)	none	none	none
TRF075261	ss1143144	521	CD274_c.778C>T_p.R260C(0.62,457), ERBB2_c.2324_2325insATACGTGATGGC_p.A775_G776insYVMA(0.65,2111), TP53_c.961A>T_p.K321*(0.6,577)	none	ERBB2_amplification(15, exons 27 of 27), TOP2A_amplification(15, exons 35 of 35), MYC_amplification(11, exons 5 of 5)	LYN_amplification(8, exons 12 of 12)	none	none	BARD1_c.1071_1091delACCATTGCCTGAATGTTCTTC_p.P358_S364del(0.23,490), FAT1_c.2956G>A_p.V986I(0.44,838), GATA6_c.551G>A_p.S184N(0.6,338), KDM5C_c.3442G>A_p.V1148M(0.63,334), LTK_c.2206G>A_p.V736I(0.39,447), MST1R_c.2009T>G_p.V670G(0.62,471), NOTCH4_c.2756C>T_p.P919L(0.71,802)	CDK12_amplification(15, exons 14 of 14), RARA_amplification(12, exons 9 of 10), PRKDC_amplification(8, exons 86 of 86), PREX2_amplification(11, exons 41 of 41), NBN_amplification(11, exons 16 of 16), RUNX1T1_amplification(11, exons 15 of 15)	none	none
TRF075262	ss1023687	562	none	none	none	none	none	none	FAT3_c.5671A>G_p.I1891V(0.5,649), IRF2_c.974G>A_p.R325Q(0.51,989), MSH6_c.3529C>G_p.L1177V(0.49,520), NOTCH1_c.3553G>A_p.D1185N(0.49,416), PARP4_c.2107G>A_p.A703T(0.44,674), SOX10_c.1142C>A_p.T381N(0.49,780)	none	none	none
TRF075263	ss1058929	603	none	CDKN2A_c.247_263delCACGACGCTGCCCGGGA_p.H83fs*31(0.11,423), INPP4B_c.1360-1G>C_p.splice site 1360-1G>C(0.07,425), STK11_c.1062C>G_p.F354L(0.51,671)	none	none	none	none	ATM_c.1352G>A_p.R451H(0.47,755), BRIP1_c.790C>T_p.R264W(0.52,632), CCND3_c.74A>G_p.Q25R(0.47,340), DICER1_c.1807C>A_p.P603T(0.49,782), ERCC4_c.2266G>A_p.V756M(0.48,923), POLE_c.6668A>G_p.K2223R(0.51,584), PRDM1_c.1753G>A_p.G585S(0.11,623), SOX10_c.122G>T_p.G41V(0.5,371)	none	none	EGFR_N/A_truncation_77, JAK2_FAM154A_rearrangement_17, KMT2C_N/A_rearrangement_56
TRF075264	ss1115215	567	EGFR_c.2235_2249delGGAATTAAGAGAAGC_p.E746_A750del(0.26,738), TP53_c.91G>A_p.V31I(0.51,586)	none	MDM2_amplification(9, exons 11 of 11), MCL1_amplification(9, exons 5 of 5)	none	none	ASXL1_TMEM249_truncation_20, ATM_N/A_rearrangement_14, STK11_FRMPD4_truncation_12	BCORL1_c.3332C>T_p.T1111M(0.52,640), CTNNB1_c.5C>T_p.A2V(0.16,617), CUL4B_c.1133T>C_p.L378S(0.06,397), EPHB6_c.512c>T_p.S171F(0.56,677), FAT1_c.10846G>A_p.V3616I(0.53,826), MLL2_c.7046C>T_p.P2349L(0.52,484), NTRK1_c.631G>A_p.V211M(0.48,514), PRDM1_c.1901A>G_p.Q634R(0.46,542), PTCH2_c.1169_1170delTC_p.S391fs*1(0.42,694), PTCH2_c.311T>C_p.L104P(0.52,583), TBX3_c.1685C>T_p.A562V(0.53,522), TET2_c.37…	NBN_amplification(8, exons 16 of 16), RUNX1T1_amplification(8, exons 15 of 15)	none	none
TRF075265	ss1236665	480	KRAS_c.183A>C_p.Q61H(0.19,394)	TP53_c.811_838delGAGGTGCGTGTTTGTGCCTGTCCTGGGA_p.V272fs*64(0.15,583)	none	none	CDKN2B_loss(0, exons 5 of 5)	none	ARAF_c.616C>T_p.P206S(0.18,531), ARID1B_c.993_1007delAGGAGGAGCAGGAGC_p.G332_A336del(0.94,232), AXL_c.449T>C_p.V150A(0.49,454), CDH5_c.901G>A_p.D301N(0.58,506), CREBBP_c.760G>A_p.A254T(0.56,542), FGFR2_c.2443A>G_p.I815V(0.61,449), FLT4_c.4006G>A_p.E1336K(0.48,477), GPR124_c.3587G>A_p.C1196Y(0.5,314), IRS2_c.1534G>A_p.A512T(0.41,413), KDR_c.2516C>T_p.P839L(0.48,713), LYN_c.747G>T_p.L249F(0.47,626),…	none	none	none
TRF075266	ss1227843	563	KRAS_c.38G>A_p.G13D(0.07,565), KRAS_c.35G>A_p.G12D(0.08,580), TP53_c.503A>G_p.H168R(0.28,553)	none	none	none	CDKN2A_loss(0, exons 5 of 5), CDKN2B_loss(0, exons 5 of 5)	none	ARID1B_c.123_124insTCC_p.S41_A42insS(0.33,256), ARID1B_c.5158G>T_p.E1720*(0.3,854), BCL2A1_c.98C>T_p.T33M(0.43,732), FAT1_c.7883A>G_p.N2628S(0.16,721), FAT3_c.5135G>A_p.G1712E(0.57,375), FAT3_c.6173G>A_p.R2058H(0.53,692), KDM5A_c.2590A>T_p.M864L(0.48,653), KEL_c.842G>A_p.R281Q(0.36,538), NKX2-1_c.929_945delGCGCCGGCCTTGGCGCA_p.G310fs*58+(0.29,170), PREX2_c.3440G>C_p.S1147T(0.13,496), RBM10_c.357_3…	none	none	none
TRF075267	ss1019075	537	CIC_c.4544G>T_p.R1515L(0.11,513), PIK3CA_c.1258T>C_p.C420R(0.3,290)	NF1_c.109G>T_p.E37*(0.17,507), TP53_c.920-2A>T_p.splice site 920-2A>T(0.55,695)	none	none	none	none	ARID1B_c.1069_1071delGGC_p.G357del(0.35,381), BRCA2_c.3808G>A_p.V1270I(0.17,253), CBL_c.650C>G_p.S217C(0.65,623), CHD4_c.2121T>A_p.D707E(0.07,523), DDR2_c.2462C>G_p.P821R(0.23,755), EPHA3_c.2003_2004insT_p.E670fs*9(0.32,1041), ERBB4_c.2203-1G>T_p.splice site 2203-1G>T(0.12,284), FGFR4_c.428C>A_p.P143H(0.23,557), FGFR4_c.844C>T_p.Q282*(0.19,597), FLT4_c.361G>C_p.E121Q(0.1,498), GABRA6_c.992A>T_p.Q…	none	none	none
TRF075268	ss1056171	626	KRAS_c.35G>T_p.G12V(0.11,667)	ATM_c.742C>T_p.R248*(0.58,639), STK11_c.122_123AG>T_p.K41fs*10(0.14,698)	none	none	none	none	ARID1B_c.339_340insCAG_p.F113_Q114insQ(0.23,575), ARID2_c.770A>G_p.H257R(0.51,392), BAP1_c.1820C>T_p.T607M(0.53,660), CDH2_c.2194A>G_p.I732V(0.58,634), CREBBP_c.7067C>T_p.S2356F(0.12,1144), FANCG_c.380G>A_p.R127H(0.55,664), FAT1_c.10336A>G_p.S3446G(0.47,817), FOXP1_c.301A>G_p.M101V(0.55,717), GEN1_c.314C>G_p.T105R(0.54,674), GRIN2A_c.2500A>T_p.T834S(0.12,579), MERTK_c.2710_2715delGCCTCC_p.A904_S9…	none	none	none
TRF075269	ss1036905	600	AKT1_c.235C>A_p.Q79K(0.22,737), CDK4_c.763C>T_p.R255C(0.52,840), PARP4_c.3116T>C_p.I1039T(0.38,539)	none	none	none	none	none	AKT1_c.238T>G_p.W80G(0.22,721), ARID2_c.28C>A_p.P10T(0.51,782), C17orf39_c.206T>C_p.V69A(0.71,191), FANCD2_c.1864G>A_p.E622K(0.24,127), NCOR1_c.5141_5146delGGGAAC_p.E1715_R1716del(0.48,671), NOTCH3_c.4039G>C_p.G1347R(0.48,195), PARP4_c.3176A>G_p.Q1059R(0.42,862), PMS2_c.904G>T_p.V302F(0.53,339), VEGFA_c.557C>A_p.S186Y(0.51,854)	none	none	none
TRF075270	ss0942261	593	STK11_c.790_793delTTTG_p.F264fs*22(0.11,592), TP53_c.830G>T_p.C277F(0.11,826), TP53_c.605G>T_p.R202L(0.16,730)	ARID2_c.3780_3780delA_p.E1260fs*35(0.21,918), MAGI2_c.957C>A_p.Y319*(0.1,638), SPTA1_c.2584G>T_p.E862*(0.06,747)	PIK3CG_amplification(8, exons 10 of 10), MET_amplification(8, exons 20 of 20)	none	none	none	ALK_c.1736G>T_p.R579M(0.06,798), AR_c.1369_1383delGGCGGCGGCGGCGGC_p.G457_G461del(0.21,240), ARID1B_c.123_124insTCC_p.S41_A42insS(0.29,262), ATM_c.2250G>T_p.K750N(0.11,393), ATRX_c.6726G>C_p.Q2242H(0.1,250), BARD1_c.1071_1091delACCATTGCCTGAATGTTCTTC_p.P358_S364del(0.32,598), BRD4_c.2923_2931delCCACCACCC_p.P975_P977del(0.47,278), BRD4_c.910C>T_p.H304Y(0.51,658), C11orf30_c.3288_3290delTAT_p.I1097de…	GRIN2A_amplification(10, exons 12 of 12)	none	none
TRF075273	ss0942741	460	EGFR_c.2573T>G_p.L858R(0.16,536)	RBM10_c.754_754delA_p.R252fs*14(0.23,164)	none	none	none	none	ARID1B_c.993_1007delAGGAGGAGCAGGAGC_p.G332_A336del(0.35,233), IGF2R_c.3704G>A_p.G1235D(0.49,538), MYST3_c.3319_3321delGAA_p.E1107del(0.45,399), WISP3_c.367G>A_p.E123K(0.52,505)	SDHA_amplification(9, exons 15 of 15)	none	none
TRF075274	ss0933022	487	KRAS_c.35G>T_p.G12V(0.08,548), PIK3CA_c.3140A>T_p.H1047L(0.03,595)	none	none	none	none	none	ALK_c.1414+1G>A_p.splice site 1414+1G>A(0.07,489), ARID1A_c.5936A>G_p.K1979R(0.07,607), CDH1_c.2494G>A_p.V832M(0.48,636), GATA6_c.551G>A_p.S184N(0.46,181), IRF2_c.26G>A_p.R9H(0.07,574), NOTCH3_c.4039G>C_p.G1347R(0.54,159), RAD50_c.353T>C_p.I118T(0.51,261), ROS1_c.977C>G_p.T326R(0.45,195), SDHD_c.269C>A_p.A90E(0.54,327), TNKS_c.3283C>A_p.P1095T(0.44,385)	none	none	none
TRF075275	ss1131969	483	ARID1A_c.4201C>T_p.Q1401*(0.12,358), ARID1A_c.5176G>C_p.E1726Q(0.11,511), LRP1B_c.8776C>A_p.H2926N(0.11,780), PIK3CA_c.3129G>C_p.M1043I(0.08,825), PTPN11_c.1508G>T_p.G503V(0.16,525), TET2_c.1630C>T_p.R544*(0.1,644)	PBRM1_c.884C>G_p.S295*(0.08,338), PIK3R2_c.1498A>T_p.K500*(0.13,393)	RICTOR_amplification(8, exons 39 of 39)	none	none	none	ABL2_c.2615C>T_p.A872V(0.11,582), AKT1_c.176-2A>G_p.splice site 176-2A>G(0.19,277), AR_c.2530G>A_p.A844T(0.09,215), ARID1A_c.2940A>T_p.K980N(0.12,477), CSF1R_c.409G>T_p.G137C(0.15,498), EPHB6_c.159_159delA_p.W56fs*4(0.51,413), FANCI_c.326C>G_p.A109G(0.56,377), GNAS_c.1331G>A_p.G444E(0.08,184), GPR124_c.3587G>A_p.C1196Y(0.64,306), IGF2R_c.4541A>G_p.D1514G(0.54,428), IRS2_c.59_60insCAA_p.L20_N21ins…	FAT3_amplification(8, exons 23 of 25), IL7R_amplification(8, exons 8 of 8)	none	none
TRF075276	ss1029487	685	DNMT3A_c.1429G>T_p.E477*(0.02,794), EGFR_c.2573T>G_p.L858R(0.11,883)	none	GLI1_amplification(8, exons 10 of 11), CDK4_amplification(8, exons 7 of 7), MDM2_amplification(8, exons 11 of 11)	none	none	none	ARID1B_c.993_1007delAGGAGGAGCAGGAGC_p.G332_A336del(0.37,387), BCOR_c.3407G>A_p.R1136H(0.49,601), FANCM_c.4709G>A_p.R1570H(0.45,302), MDM4_c.487C>A_p.H163N(0.46,549), PIK3C2G_c.3780G>T_p.E1260D(0.49,373), TSC2_c.3989C>T_p.T1330M(0.44,586)	none	none	none
TRF075277	ss1108567	707	TP53_c.374C>T_p.T125M(0.27,394)	none	none	none	none	none	ASXL1_c.3965C>T_p.P1322L(0.48,799), BARD1_c.1071_1091delACCATTGCCTGAATGTTCTTC_p.P358_S364del(0.3,748), CYP17A1_c.1315C>T_p.P439S(0.47,580), DIS3_c.2606C>G_p.T869R(0.32,222), ESR1_c.1664G>A_p.R555H(0.46,719), FAT3_c.3212A>G_p.D1071G(0.49,952), IKZF1_c.70C>A_p.P24T(0.5,731), TNKS_c.364G>A_p.G122S(0.52,711), TSHR_c.1169G>T_p.C390F(0.5,851)	none	none	none
TRF075280	ss0829281	720	MLL3_c.8390_8390delA_p.K2797fs*26(0.22,566), NSD1_c.7391G>A_p.R2464H(0.18,1119), PTEN_c.389G>A_p.R130Q(0.49,714), TP53_c.568_570delCCT_p.P190del(0.22,592), TP53BP1_c.5197G>A_p.A1733T(0.19,802)	EP300_c.4408_4408delA_p.M1470fs*26(0.18,889), KDM5C_c.4063_4064delTT_p.F1355fs*26+(0.16,613), MLL2_c.7057_7057delC_p.P2354fs*30(0.18,672), MSH2_c.811_814delTCTG_p.S271fs*2(0.8,703), NF1_c.4819_4822delTATT_p.Y1607fs*16(0.43,414), RAD50_c.2157_2157delA_p.K722fs*14(0.48,845), SETD2_c.836_837insA_p.E282fs*9(0.37,505)	none	none	none	none	ALOX12B_c.1344_1344delG_p.L451fs*16(0.21,538), AR_c.536C>T_p.A179V(0.17,870), ATR_c.2046G>T_p.Q682H(0.17,586), AXL_c.1010_1010delC_p.P337fs*29(0.17,609), BCORL1_c.124G>A_p.D42N(0.47,783), DIS3_c.2044G>A_p.E682K(0.46,428), DIS3_c.1935_1935delA_p.I648fs*59(0.2,505), EPHB4_c.1189C>T_p.R397C(0.24,769), FANCA_c.3789_3791delCTC_p.S1264del(0.21,760), FANCM_c.2759C>T_p.P920L(0.26,368), FAT1_c.10310C>T_p.…	none	none	none
TRF075281	ss0849656	450	none	none	CDK4_amplification(53, exons 7 of 7), MDM2_amplification(29, exons 11 of 11), NKX2-1_amplification(25, exons 5 of 5)	none	CDKN2A_loss(0, exons 4 of 4), CDKN2B_loss(0, exons 2 of 2)	RET_N/A_rearrangement_25	ALOX12B_c.1594G>A_p.E532K(0.1,431), CDH1_c.546A>C_p.K182N(0.59,404), FAT1_c.3379A>G_p.I1127V(0.51,605), IL7R_c.616C>T_p.R206*(0.56,420), MAP2K2_c.1198G>A_p.V400M(0.44,443), MPL_c.1908A>G_p.*636W(0.58,359), PIK3R1_c.406G>C_p.V136L(0.07,470), TET2_c.3003A>C_p.K1001N(0.07,504), XRCC3_c.622C>T_p.R208C(0.52,409)	FRS2_amplification(16, exons 5 of 5)	none	none
TRF075282	ss0643660	463	ERBB2_c.2324_2325insATACGTGATGGC_p.A775_G776insYVMA(0.1,907), NF2_c.1012C>T_p.R338C(0.49,873)	none	none	none	none	none	FANCA_c.1049G>A_p.R350Q(0.44,673), MET_c.3208G>A_p.V1070M(0.45,623), MKNK2_c.1226C>A_p.T409N(0.45,680), MTOR_c.3401C>T_p.A1134V(0.46,400), NFE2L2_c.422T>C_p.I141T(0.53,521), TSC2_c.586G>A_p.A196T(0.5,326)	none	none	none
TRF075283	ss0803187	662	PIK3CA_c.1633G>A_p.E545K(0.11,395), TERT_c.-124C>T_p.promoter -124C>T(0.44,117)	none	none	RICTOR_amplification(7, exons 39 of 39), FGF10_amplification(7, exons 3 of 3)	none	none	ATM_c.8645C>T_p.S2882L(0.06,336), BTK_c.733G>A_p.E245K(0.06,602), FANCM_c.2070_2071insGA_p.L691fs*5(0.05,210), JAK2_c.3082G>C_p.E1028Q(0.06,593), KDM5C_c.4328C>T_p.A1443V(0.45,557), NOTCH3_c.4039G>C_p.G1347R(0.43,163), NOTCH3_c.593C>T_p.A198V(0.51,479), PALB2_c.3110t>C_p.I1037T(0.55,384), PBRM1_c.3928G>A_p.E1310K(0.06,738), PBRM1_c.3922G>C_p.D1308H(0.06,736), PTCH1_c.109G>C_p.G37R(0.39,306), STAT…	SDHA_amplification(7, exons 15 of 15), IL7R_amplification(7, exons 8 of 8)	none	none
TRF075284	ss0847561	532	CDKN2A_c.236C>T_p.T79I(0.54,297)	none	none	none	none	RET_KIF5B_fusion_21	ARID1B_c.3953A>G_p.Y1318C(0.54,610), GPR124_c.3587G>A_p.C1196Y(0.55,280), MERTK_c.1339C>T_p.R447W(0.49,725), MLL3_c.11665A>C_p.K3889Q(0.53,695), NF1_c.2098A>G_p.T700A(0.52,493), PDK1_c.176T>C_p.M59T(0.44,484), RAD51L1_c.579A>C_p.E193D(0.48,150), SPEN_c.6915_6917delCAG_p.S2306del(0.5,629), TBX3_c.1780A>G_p.M594V(0.48,386), TSC1_c.1960C>G_p.Q654E(0.54,785)	none	none	none
TRF075285	ss1013562	382	RB1_c.1183C>T_p.Q395*(0.32,132), TP53_c.301_301delA_p.T102fs*21(0.38,328)	ERBB2_c.2326_2331GTGTG>TTGTTGTG_p.V777_G778insV(0.62,788), RB1_c.1175_1176insC_p.S393fs*2(0.15,173)	ERBB2_amplification(7, exons 27 of 27)	none	none	none	ARID1A_c.4001_4002insGCAGCA_p.Q1334_R1335insQQ(0.3,489), ARID1A_c.5308G>A_p.G1770S(0.06,472), ARID1B_c.983_985delGAG_p.G328del(0.35,240), C11orf30_c.3931G>A_p.E1311K(0.26,435), EPHA5_c.1274C>G_p.S425C(0.07,539), FOXL2_c.550g>A_p.D184N(0.16,88), GLI1_c.2968C>G_p.R990G(0.18,438), PTCH1_c.86G>T_p.G29V(0.78,301), PTPRD_c.1720G>C_p.G574R(0.2,456), TSC1_c.2696C>G_p.T899S(0.84,473)	CDK12_amplification(7, exons 14 of 14)	none	none
TRF075286	ss0627274	263	EGFR_c.2156G>C_p.G719A(0.25,451), EGFR_c.2582T>A_p.L861Q(0.24,511), PARP4_c.3116T>C_p.I1039T(0.43,155), TP53_c.817C>T_p.R273C(0.25,508)	INPP4B_c.2356_2357insA_p.M788fs*4(0.24,91)	none	none	none	none	ATM_c.5435C>T_p.A1812V(0.48,137), BRIP1_c.1442G>A_p.G481D(0.68,79), FANCD2_c.983G>A_p.R328Q(0.25,76), FGFR3_c.87G>C_p.Q29H(0.34,303), KDM5A_c.2296A>T_p.M766L(0.78,99), NCOR1_c.14G>T_p.G5V(0.52,193), NTRK3_c.61G>T_p.V21F(0.35,378), PARP4_c.3176A>G_p.Q1059R(0.39,569), PTCH1_c.37C>G_p.R13G(0.52,227), ROS1_c.2704A>T_p.R902W(0.59,133), SPEN_c.8399C>T_p.A2800V(0.49,676), SPTA1_c.653A>G_p.N218S(0.2,248)…	none	none	none
TRF075288	ss0603846	462	none	ERRFI1_c.737_738insA_p.R247fs*12(0.12,768), TP53_c.153_154insCAATGGTTCACTGAAGACCC_p.G59fs*71(0.13,427)	none	none	none	none	ATM_c.8842A>G_p.I2948V(0.59,376), BCOR_c.2204T>C_p.I735T(0.51,536), CDKN2B_c.217C>G_p.R73G(0.59,242), GPR124_c.3529C>A_p.H1177N(0.56,271), HOXB13_c.634G>A_p.A212T(0.48,353), IGF2_c.10C>G_p.P4A(0.35,400), NBN_c.511A>G_p.I171V(0.56,319), PLCG2_c.1940A>C_p.Y647S(0.49,476), SPTA1_c.551T>G_p.V184G(0.48,482), VEGFA_c.962A>G_p.K321R(0.49,520)	none	none	ALK_XDH_rearrangement_17
TRF075289	ss0619211	461	none	none	none	none	none	RET_CCDC6_fusion_12	CIC_c.3041C>T_p.A1014V(0.52,272), CTNNA1_c.770A>G_p.N257S(0.57,634), FAT1_c.3379A>G_p.I1127V(0.44,594), GNAS_c.1203G>A_p.P401P(0.23,163), GPR124_c.3587G>A_p.C1196Y(0.58,232), SPTA1_c.551T>G_p.V184G(0.48,471), SRC_c.548C>T_p.T183M(0.52,539), TBX3_c.1685C>T_p.A562V(0.48,372)	none	none	none
TRF075290	ss0832952	231	BRAF_c.1801A>G_p.K601E(0.23,206), TERT_c.-124C>T_p.promoter -124C>T(0.51,57)	none	MYC_amplification(8, exons 5 of 5)	none	none	none	ARID1B_c.339_350delCCAGCAGCAGCA_p.F113_Q117>L(0.45,363), ARID1B_c.993_1007delAGGAGGAGCAGGAGC_p.G332_A336del(0.28,155), FANCA_c.913C>T_p.H305Y(0.4,207), IGF2R_c.2203G>A_p.A735T(0.42,379), NCOR1_c.14G>T_p.G5V(0.53,137), NOTCH3_c.422G>A_p.R141H(0.53,272), NOTCH4_c.2756C>T_p.P919L(0.49,348), PARP4_c.3176A>G_p.Q1059R(0.48,411), PLCG2_c.466A>T_p.T156S(0.46,125)	SDHA_amplification(12, exons 15 of 15)	none	none
TRF075291	ss0832436	620	CDKN1A_c.427C>T_p.R143W(0.51,614), MLH1_c.649C>T_p.R217C(0.4,567), PIK3CA_c.1636C>A_p.Q546K(0.09,329), TP53_c.273G>A_p.W91*(0.25,740)	ATR_c.5899-1delG_p.splice site 5899-1delG(0.41,182)	CCND1_amplification(23, exons 5 of 5), FGF19_amplification(23, exons 3 of 3), FGF4_amplification(32, exons 3 of 3), FGF3_amplification(32, exons 3 of 3)	none	none	none	ATRX_c.6994A>G_p.R2332G(0.09,275), BARD1_c.1071_1091delACCATTGCCTGAATGTTCTTC_p.P358_S364del(0.2,415), BCOR_c.4994G>T_p.R1665L(0.4,607), DDR2_c.1282_1283insA_p.M428fs*12(0.3,718), FANCA_c.1049G>A_p.R350Q(0.43,830), FAT1_c.1643G>A_p.R548H(0.61,695), FGFR4_c.1067C>T_p.P356L(0.52,601), FLT1_c.3607T>G_p.F1203V(0.45,535), GABRA6_c.1183C>A_p.P395T(0.09,915), IKBKE_c.146G>T_p.R49L(0.4,875), MYD88_c.606C>…	none	none	none
TRF075292	ss0825572	491	none	CUL3_c.245_246insCGAA_p.H84fs*6(0.3,363)	none	none	CDKN2A_loss(0, exons 5 of 5)	none	BRCA2_c.1744A>C_p.T582P(0.35,261), EPHB6_c.1013G>A_p.S338N(0.14,535), FAT3_c.9877A>G_p.I3293V(0.43,372), GPR124_c.1613C>T_p.A538V(0.48,347), MLL2_c.2068_2094delTCCCCACCACCTGAGGACTCCCCCACA_p.S690_T698del(0.41,378), NOTCH2_c.6313C>T_p.R2105W(0.67,598), NOTCH3_c.3601C>T_p.R1201C(0.34,362), NOTCH4_c.5524C>A_p.R1842S(0.42,192), PARP4_c.3176A>G_p.Q1059R(0.4,537), PLCG2_c.1940A>C_p.Y647S(0.58,570), POLD…	none	none	PLCG2_N/A_rearrangement_56
TRF075293	ss1255698	518	none	KEL_c.715G>T_p.E239*(0.49,702)	none	none	none	none	AKT2_c.508C>T_p.R170W(0.46,501), ARID1A_c.4196A>C_p.Q1399P(0.51,433), ATM_c.2159G>A_p.R720H(0.45,484), BAP1_c.1168C>A_p.P390T(0.54,454), CASP8_c.78C>G_p.F26L(0.49,568), PRKDC_c.10839G>A_p.M3613I(0.46,344), RICTOR_c.2729G>A_p.R910H(0.44,254), SETD2_c.3265C>T_p.R1089W(0.49,496)	none	none	none
TRF075294	ss1421464	448	TP53_c.722C>T_p.S241F(0.62,464)	LRP1B_c.2694C>A_p.C898*(0.68,778)	CCND2_amplification(8, exons 5 of 5), FGF23_amplification(8, exons 3 of 3), FGF6_amplification(8, exons 3 of 3), ERBB2_amplification(7, exons 27 of 27), MCL1_amplification(13, exons 5 of 5), MYC_amplification(7, exons 5 of 5), MYST3_amplification(8, exons 16 of 16)	none	none	none	ARID2_c.5227G>A_p.A1743T(0.38,600), CBL_c.127_128insACC_p.L43_S44>HLS(0.25,247), DDR2_c.511_511delG_p.D171fs*4(0.07,754), EPHA7_c.2542G>C_p.A848P(0.18,376), EPHB1_c.737_738GG>TT_p.W246F(0.62,680), ERBB4_c.3922G>T_p.V1308L(0.15,422), FAT3_c.7190T>A_p.L2397H(0.13,426), FAT3_c.9349A>G_p.I3117V(0.32,391), FAT3_c.13276G>T_p.D4426Y(0.47,448), FGFR3_c.2342G>C_p.S781T(0.5,345), FLT1_c.2027G>T_p.R676M(0.4…	CDK12_amplification(7, exons 14 of 14), PRKDC_amplification(8, exons 77 of 86)	none	none
TRF075295	ss1322805	407	DNMT3A_c.2261T>G_p.L754R(0.01,419), GEN1_c.1526C>T_p.S509L(0.5,485), TP53_c.722C>T_p.S241F(0.02,430)	none	none	none	none	none	AR_c.215a>G_p.Q72R(0.96,84), DIS3_c.938G>T_p.G313V(0.47,298), MKNK2_c.1387G>C_p.D463H(0.48,387), PALB2_c.718C>A_p.P240T(0.48,500), PRSS8_c.288T>A_p.Y96*(0.48,352), ROS1_c.4819C>T_p.P1607S(0.51,566), SETD2_c.5815G>A_p.D1939N(0.49,553), SETD2_c.1744A>G_p.I582V(0.53,331)	none	none	none
TRF075296	ss1245196	613	CDKN2A_c.205G>T_p.E69*(0.07,335), KRAS_c.183A>C_p.Q61H(0.06,557)	none	none	none	none	none	ARID2_c.4571G>A_p.R1524K(0.07,814), INSR_c.3143G>A_p.G1048D(0.52,787), LRP1B_c.6256A>G_p.M2086V(0.51,850), PTCH1_c.37C>G_p.R13G(0.47,211), TSC1_c.3177C>G_p.F1059L(0.51,782)	none	none	none
TRF075297	ss627480	431	none	STAG2_c.2770C>T_p.Q924*(0.05,150)	none	none	none	none	ALOX12B_c.1643G>A_p.R548Q(0.5,413), AR_c.940G>A_p.G314R(0.52,430), ARID1B_c.993_1007delAGGAGGAGCAGGAGC_p.G332_A336del(0.37,294), BARD1_c.1071_1091delACCATTGCCTGAATGTTCTTC_p.P358_S364del(0.35,375), EPHA3_c.407G>A_p.R136Q(0.48,433), KLHL6_c.1117G>A_p.V373M(0.48,454), MLL3_c.2410C>G_p.L804V(0.08,558), PALB2_c.2509G>A_p.E837K(0.49,376), PDK1_c.215A>G_p.E72G(0.55,378), PIK3C2G_c.3780G>T_p.E1260D(0.45,…	none	none	none
TRF075299	ss1108821	596	KRAS_c.34G>T_p.G12C(0.11,711)	STK11_c.1062C>G_p.F354L(0.59,474)	none	none	none	none	ABL2_c.1085A>G_p.N362S(0.43,779), ATM_c.853_854CT>TA_p.L285*(0.08,501), ATR_c.1439G>T_p.S480I(0.43,489), ATRX_c.3086C>T_p.P1029L(1.0,274), BLM_c.2584C>G_p.L862V(0.48,359), CBL_c.127_128insACC_p.L43_S44>HLS(0.26,501), CSF1R_c.1084_1085CA>TG_p.H362C(0.42,403), FANCL_c.622G>A_p.D208N(0.48,581), MST1R_c.979G>A_p.A327T(0.53,631), PARP3_c.812C>T_p.P271L(0.45,518), RAD52_c.164G>A_p.R55H(0.42,490), TET2_…	none	none	none
TRF075300	ss1225591	664	none	SDHB_c.523G>T_p.E175*(0.44,508)	GLI1_amplification(9, exons 11 of 11), CDK4_amplification(9, exons 7 of 7), MDM2_amplification(9, exons 11 of 11)	none	none	RET_KIF5B_fusion_10	CDKN1B_c.443G>T_p.C148F(0.52,627), CTNNA1_c.770A>G_p.N257S(0.51,849), FANCI_c.2336A>G_p.K779R(0.52,231), FOXL2_c.1045C>G_p.R349G(0.51,379), GPR124_c.3587G>A_p.C1196Y(0.57,425), MLL3_c.5074C>G_p.P1692A(0.19,498), MSH2_c.1021C>T_p.L341F(0.5,527), NOTCH1_c.7652C>G_p.P2551R(0.5,738), NOTCH2_c.2816C>T_p.P939L(0.42,750), PALB2_c.3307G>A_p.V1103M(0.51,922), VEGFA_c.514G>T_p.A172S(0.55,433)	FRS2_amplification(9, exons 5 of 5), SDHA_amplification(11, exons 15 of 15), IL7R_amplification(8, exons 7 of 8)	none	none
TRF075301	ss1241752	450	PREX2_c.464G>A_p.R155Q(0.35,469)	CUL3_c.631G>T_p.E211*(0.06,310), MAP2K4_c.218+1G>A_p.splice site 218+1G>A(0.07,352), SETD2_c.7555A>T_p.K2519*(0.1,386)	none	none	none	ROS1_CD74_fusion_22	BRCA2_c.1889C>T_p.T630I(0.49,280), CCNE1_c.766_766delG_p.V256fs*4(0.07,505), CDH5_c.466T>C_p.F156L(0.56,389), DIS3_c.1481C>T_p.A494V(0.46,348), ERCC4_c.16C>G_p.P6A(0.49,328), FGF6_c.428G>A_p.S143N(0.48,462), GATA6_c.424G>A_p.E142K(0.41,434), GPR124_c.448G>A_p.E150K(0.45,509), GPR124_c.3587G>A_p.C1196Y(0.49,294), KDM5A_c.2639T>C_p.M880T(0.48,591), KIT_c.251C>T_p.T84M(0.52,599), MLL2_c.13481A>C_p.K…	none	none	none
TRF075302	ss1345521	595	FGF14_c.707C>T_p.A236V(0.46,604)	none	none	none	none	none	ARID1A_c.6457C>A_p.R2153S(0.47,703), CSF1R_c.1529C>T_p.P510L(0.51,590), FANCM_c.1741C>T_p.R581C(0.48,626), MED12_c.4111C>T_p.P1371S(0.52,669), NUP93_c.1180A>T_p.I394F(0.47,690)	none	none	none
TRF075304	s13-22620a2	645	KRAS_c.35G>T_p.G12V(0.42,1042)	none	none	none	CDKN2A_loss(0, exons 5 of 5), CDKN2B_loss(0, exons 5 of 5)	none	ARID1B_c.993_1007delAGGAGGAGCAGGAGC_p.G332_A336del(0.41,321), BRD4_c.3322_3324delGTG_p.V1108del(0.4,621), GPR124_c.1649C>T_p.P550L(0.48,554), IRS2_c.3710C>T_p.S1237L(0.5,384), POLE_c.1346C>T_p.T449M(0.37,712)	none	none	none
TRF075307	ss1444640	564	BRIP1_c.587A>G_p.N196S(0.39,507), ERBB2_c.2324_2325insATACGTGATGGC_p.A775_G776insYVMA(0.31,1060)	none	none	none	none	none	ALK_c.941A>G_p.E314G(0.4,541), EPHB4_c.52G>A_p.E18K(0.33,289), FGF7_c.44A>G_p.Y15C(0.44,621), INSR_c.881A>G_p.K294R(0.39,601), KIT_c.1693G>A_p.G565R(0.41,596), MSH6_c.1074C>G_p.D358E(0.42,692), NOTCH3_c.6061G>C_p.V2021L(0.44,501), PRKDC_c.6325G>A_p.G2109S(0.31,554), PRKDC_c.6217G>C_p.D2073H(0.33,518), SMARCA4_c.602A>T_p.Q201L(0.45,545), TSHR_c.2098A>G_p.K700E(0.38,772)	none	none	none
TRF075308	ss1421895	529	none	TP53_c.325_331delTTCCGTC_p.F109fs*12(0.14,604)	MYC_amplification(27, exons 5 of 5)	none	none	none	ASXL1_c.1553A>T_p.E518V(0.55,622), EGFR_c.2672A>G_p.Y891C(0.53,586), GPR124_c.3587G>A_p.C1196Y(0.52,400), GRIN2A_c.56G>A_p.R19H(0.41,360), MET_c.1772G>A_p.R591Q(0.48,495), MYST3_c.3319_3321delGAA_p.E1107del(0.42,408), NOTCH4_c.256G>A_p.A86T(0.49,642), XRCC2_c.323T>A_p.I108N(0.14,631)	none	none	none
TRF075309	SS1435209	515	APC_c.3682C>T_p.Q1228*(0.51,362), EGFR_c.2309A>C_p.D770A(0.08,504), PIK3CA_c.333G>C_p.K111N(0.14,571)	CHEK2_c.291G>A_p.W97*(0.06,542), EGFR_c.2322_2323insGCCAACCCCCACGTG_p.V774_C775insANPHV(0.33,688), MTOR_c.5481_5492delCGCCACCACTGC_p.A1828_A1831del(0.47,546), SETD2_c.7641C>A_p.Y2547*(0.48,336)	none	none	none	none	APC_c.4928G>T_p.C1643F(0.47,407), EPHB4_c.573C>G_p.H191Q(0.05,786), ERBB4_c.182G>C_p.G61A(0.25,354), FAT1_c.13591G>A_p.A4531T(0.33,904), FLT4_c.130G>A_p.G44S(0.14,470), MTOR_c.835G>A_p.G279R(0.41,372), MYST3_c.3928C>T_p.Q1310*(0.21,640), NOTCH1_c.361A>G_p.T121A(0.39,497), SPTA1_c.6236G>T_p.R2079L(0.55,611), SPTA1_c.6233T>A_p.I2078N(0.55,610), XRCC3_c.77A>T_p.E26V(0.47,543)	none	none	none
TRF120859	YUHS007	922	TP53_c.91G>A_p.V31I(0.41,865)	none	MDM2_amplification(46, exons 11 of 11), FRS2_amplification(47, exons 5 of 5)	none	none	ROS1_EZR_fusion_46	CEBPA_c.590C>A_p.P197Q(0.1,187), CREBBP_c.760G>A_p.A254T(0.47,924), ERBB2_c.1506C>G_p.D502E(0.4,708), FOXP1_c.367C>A_p.P123T(0.11,942), IGF2R_c.4541A>G_p.D1514G(0.5,919), KDM5A_c.2531G>A_p.R844Q(0.44,936), MAP3K13_c.1567A>G_p.I523V(0.49,836), NOTCH1_c.3553G>A_p.D1185N(0.46,607), PRDM1_c.2465C>T_p.P822L(0.48,749), RUNX1T1_c.1219G>A_p.G407S(0.56,939), TSHR_c.611C>T_p.A204V(0.48,1052)	none	none	none
TRF120860	YUHS009	822	none	none	none	none	none	none	FH_c.259C>T_p.R87C(0.52,960), NFE2L2_c.1100G>A_p.S367N(0.46,945), NOTCH3_c.6626C>T_p.P2209L(0.45,563), NOTCH3_c.499C>T_p.P167S(0.51,667), RAD50_c.353T>C_p.I118T(0.47,356), SRC_c.97C>G_p.P33A(0.5,322)	none	none	none
TRF120861	YUHS010	983	CDKN2A_c.250G>A_p.D84N(0.18,524), PTCH1_c.3913G>T_p.D1305Y(0.72,527), TP53_c.742C>T_p.R248W(0.02,773), TP53_c.725G>T_p.C242F(0.27,803)	KEL_c.1419_1419delT_p.Q474fs*13(0.1,1047), TP53_c.782+1G>A_p.splice site 782+1G>A(0.06,720)	none	none	none	ROS1_SLC34A2_fusion_215	BRAF_c.976A>G_p.I326V(0.49,1381), BRCA1_c.3707A>G_p.N1236S(0.49,1265), FANCA_c.1049G>A_p.R350Q(0.51,966), LYN_c.593G>A_p.R198Q(0.12,960), MEF2B_c.191G>A_p.R64H(0.3,1046), MSH6_c.4071_4072insGATT_p.K1358fs*2(0.42,1024), MYST3_c.3319_3321delGAA_p.E1107del(0.6,737), TSC1_c.1960C>G_p.Q654E(0.52,1245)	none	none	none
TRF120862	YUHS011	889	none	MLL2_c.7372C>T_p.Q2458*(0.17,1152), TP53_c.1017_1030delGATGTTCCGAGAGC_p.E339fs*3(0.12,718)	none	none	none	ROS1_EZR_fusion_50	ARID1B_c.1034c>T_p.A345V(0.42,359)	none	none	none
TRF120863	YUHSSC013	749	TP53_c.714T>G_p.C238W(0.01,662), TP53_c.91G>A_p.V31I(0.5,797)	none	none	none	none	ROS1_EZR_fusion_14	GATA3_c.1186G>A_p.A396T(0.5,1032), LRP1B_c.1791T>A_p.D597E(0.52,681), MLL3_c.12482A>C_p.Y4161S(0.47,896), PTPRD_c.3757A>G_p.M1253V(0.52,790)	none	none	none
TRF120864	7044057	724	CTNNB1_c.98C>T_p.S33F(0.38,999), TP53_c.638G>A_p.R213Q(0.48,428)	none	none	none	none	none	CYP17A1_c.1497G>C_p.W499C(0.4,511), LRP1B_c.1957G>C_p.D653H(0.52,761), NOTCH2_c.703A>T_p.T235S(0.54,201), PARP3_c.648G>A_p.M216I(0.47,939), PTCH1_c.86G>T_p.G29V(0.49,731), SDHC_c.430G>C_p.E144Q(0.19,283), SOX10_c.122G>T_p.G41V(0.52,453), ZNF217_c.1289A>G_p.E430G(0.38,883)	none	none	none
TRF120865	SMC003	632	ALK_c.1753G>A_p.A585T(0.32,756), EGFR_c.2319_2320insAACCCCCAC_p.H773_V774insNPH(0.38,1762), TP53_c.574C>T_p.Q192*(0.53,557)	none	NFKBIA_amplification(7, exons 6 of 6), NKX2-1_amplification(7, exons 5 of 5), EGFR_amplification(10, exons 30 of 30)	none	none	none	ARID2_c.3857A>G_p.N1286S(0.14,612), BCOR_c.3053G>A_p.R1018H(0.3,518), CDH1_c.2201G>C_p.R734T(0.09,879), CDH1_c.2434G>A_p.D812N(0.13,532), CDH1_c.2528C>A_p.A843D(0.11,928), CHEK2_c.1155T>G_p.C385W(0.06,572), FGF23_c.259G>A_p.G87S(0.24,658), FGFR4_c.94C>T_p.P32S(0.45,591), JAK3_c.1503G>T_p.Q501H(0.23,605), MLL_c.11236C>T_p.R3746C(0.58,954), MPL_c.1166T>A_p.V389E(0.36,623), MSH6_c.517C>G_p.L173V(0.0…	NUDT1_amplification(10, exons 4 of 4), CARD11_amplification(10, exons 24 of 24), INHBA_amplification(7, exons 2 of 2), IKZF1_amplification(10, exons 7 of 7), PMS2_amplification(7, exons 15 of 15), RAC1_amplification(7, exons 7 of 7)	none	none
TRF120867	SMC005	646	none	none	none	none	none	ROS1_EZR_fusion_22	ATM_c.125A>G_p.H42R(0.43,647), EPHB4_c.464C>T_p.A155V(0.52,482), ERBB4_c.124C>A_p.L42M(0.06,593), FANCM_c.2350T>C_p.Y784H(0.56,450), FAT3_c.5378A>G_p.N1793S(0.06,790), FLT1_c.1548T>G_p.N516K(0.5,522), INSRR_c.3355C>T_p.R1119C(0.4,718), MLL_c.158c>T_p.A53V(0.49,204), PARP3_c.719T>C_p.L240P(0.51,683), SMARCA4_c.4757C>G_p.S1586C(0.53,752), TSC1_c.1631G>A_p.G544E(0.55,798)	none	none	none
TRF120868	SNUBH001	615	none	none	none	none	CDKN2A_loss(0, exons 5 of 5), CDKN2B_loss(0, exons 5 of 5)	none	ARID1B_c.993_1007delAGGAGGAGCAGGAGC_p.G332_A336del(0.37,256), CHD4_c.5560C>G_p.L1854V(0.19,447), ERBB3_c.3604C>T_p.R1202W(0.52,663), MLL2_c.2267_2293del27_p.E757_A765del(0.43,437), MLL3_c.1507G>A_p.E503K(0.06,687), MTOR_c.6526+1G>T_p.splice site 6526+1G>T(0.09,634), NOTCH4_c.5600G>A_p.G1867E(0.4,312), PTCH1_c.86G>T_p.G29V(0.35,565), RAD54L_c.1942G>A_p.E648K(0.07,714), STK11_c.1062C>G_p.F354L(0.43…	PIK3C2G_amplification(8, exons 31 of 31), SDHA_amplification(12, exons 15 of 15), MAGI2_amplification(8, exons 22 of 22), GRM3_amplification(8, exons 5 of 5)	none	none
TRF120869	KBSMCpre035	1033	TP53_c.473G>A_p.R158H(0.03,1104)	none	none	none	none	ROS1_EZR_fusion_7	CDH2_c.2226T>G_p.F742L(0.49,856), DIS3_c.1481C>T_p.A494V(0.49,1010), EPHA5_c.227T>C_p.I76T(0.51,1040), FANCI_c.919C>T_p.P307S(0.47,738), FAT1_c.970G>T_p.D324Y(0.49,1162), FGF10_c.191G>T_p.G64V(0.49,1032), GPR124_c.3938A>T_p.D1313V(0.49,569), MSH6_c.4071_4072insGATT_p.K1358fs*2(0.44,922)	none	none	none
